# Supplementary material for: Partially inserted nascent chain unzips the lateral gate of the Sec translocon
Source: EMBO Rep. 2019 Aug 5;20(10):e48191. doi: 10.15252/embr.201948191 (PMC6776908; doi:10.15252/embr.201948191)
Supplement: Supplementary file 3 — Movie EV1 [file EMBR-20-e48191-s003.zip]

Archive with 3 entries (2 files):
- MovieEV1/
- MovieEV1/MovieEV1.mp4
- MovieEV1/MovieEV1_Legend.txt
