# Supplementary material for: Partially inserted nascent chain unzips the lateral gate of the Sec translocon
Source: EMBO Rep. 2019 Aug 5;20(10):e48191. doi: 10.15252/embr.201948191 (PMC6776908; doi:10.15252/embr.201948191)
Supplement: Supplementary file 3 — Movie EV1 [file EMBR-20-e48191-s003.zip › MovieEV1/MovieEV1_Legend.txt]

Movie EV1. Three modes of motion of SecYEG relative to the large ribosomal subunit are shown. These modes of motion correspond to the first three principle (PCA) components which explain 53% of the variance as estimated by the flexibility analysis of the respective Relion3 multi-body refinement.
